# Supplementary material for: Enhanced NK-92 Cytotoxicity by CRISPR Genome Engineering Using Cas9 Ribonucleoproteins
Source: Front Immunol. 2020 May 22;11:1008. doi: 10.3389/fimmu.2020.01008 (PMC7256201; doi:10.3389/fimmu.2020.01008)
Supplement: Table S4 — Full DNA sequences of the HDR templates. [file Table_4.XLSX]

## Sheet: 工作表1
Locus	sgRNA	Insert	5'-homology	Insert sequence	3'-homology	Full sequence
CD96	CGTGCAGATGCAATGGTCCA	mCherry	GCTTCTCTACGTAAATGCCTCCTCATTTATATTGTCTCATGCATCTCTATCTGAGTGAGACACAAGCTCTACTCTATTCCTAAAGCAGCCAGGGAGAAATTTCCTCAGTTGCTCCCCTCACCTTACTGAAGTGACTAGGGTTTTTAATTAAGCGTCATTCTATGTGAATTATTTAAACTCATGGCTCATGTTCTTTCTTTTCAGGAGTTTGGGAAAAAACAGTCAACACAGAAGAAAATGTTTATGCTACACTTGGCTCTGATGTCAACCTGACCTGCCAAACACAGACAGTAGGCTTCTTCGTGCAGATGCAATGG	GGATCGGGTGGGACTAGTGGCGTGAGCAAGGGCGAGGAGGATAACATGGCCATCATCAAGGAGTTCATGCGCTTCAAGGTGCACATGGAGGGCTCCGTGAACGGCCACGAGTTCGAGATCGAGGGCGAGGGCGAGGGCCGCCCCTACGAGGGCACCCAGACCGCCAAGCTGAAGGTGACCAAGGGTGGCCCCCTGCCCTTCGCCTGGGACATCCTGTCCCCTCAGTTCATGTACGGCTCCAAGGCCTACGTGAAGCACCCCGCCGACATCCCCGACTACTTGAAGCTGTCCTTCCCCGAGGGCTTCAAGTGGGAGCGCGTGATGAACTTCGAGGACGGCGGCGTGGTGACCGTGACCCAGGACTCCTCCCTGCAGGACGGCGAGTTCATCTACAAGGTG…	CCAAGGTCACCAATAAGATAGACCTGATTGCTGTCTATCATCCCCAATACGGCTTCTACTGTGCCTATGGGAGACCCTGTGAGTCACTTGTGACTTTCACAGAAACTCCTGAGAATGGGTCAAAATGGACTCTGCACTTAAGGAATATGTCTTGTTCAGTCAGTGGAAGGTACGAGTGTATGCTTGTTCTGTATCCAGAGGGCATTCAGACTAAAATCTACAACCTTCTCATTCAGACACACGGTAAGCATAACTGGTAGAGGGATGTGCTTTCATTCAGCTCTCTCTCATTCAACAAATGTAC	GCTTCTCTACGTAAATGCCTCCTCATTTATATTGTCTCATGCATCTCTATCTGAGTGAGACACAAGCTCTACTCTATTCCTAAAGCAGCCAGGGAGAAATTTCCTCAGTTGCTCCCCTCACCTTACTGAAGTGACTAGGGTTTTTAATTAAGCGTCATTCTATGTGAATTATTTAAACTCATGGCTCATGTTCTTTCTTTTCAGGAGTTTGGGAAAAAACAGTCAACACAGAAGAAAATGTTTATGCTACACTTGGCTCTGATGTCAACCTGACCTGCCAAACACAGACAGTAGGCTTCTTCGTGCAGATGCAATGGGGATCGGGTGGGACTAGTGGCGTGAGCAAGGGCGAGGAGGATAACATGGCCATCATCAAGGAGTTCATGCGCTTCAAGGTGC…
FCGR3A	ACCATAGAACAGGACCAGGA	SFFV promoter	GAAATGAAGGAAGCCCTCAGAGAATGCTCCTCCCACCTTGAATCTCATCCCCAGGGTCTCACTGTCCCATTCTTGGTGCTGGGTGGATCCAAATCCAGGAGATGGGGCAAGCATCCTGGGATGGCTGAGGGCACACTCTGGCAGATTCTGTGTGTGTCCTCAGATGCTCAGCCACAGACCTTTGAGGGAGTAAAGGGGGCAGACCCACCCACCTTGCCTCCAGGCTCTTTAATTCCTGGTCCTGTTCTATGGTGGGGCTCCCTTGCCAGACTTCAGACTGAGAAGTCAGATGAAGTTTCAAGAAAAGGAAATTGGTGGGTGACAGAG	GTAACGCCATTTTGCAAGGCATGGAAAAATACCAAACCAAGAATAGAGAAGTTCAGATCAAGGGCGGGTACATGAAAATAGCTAACGTTGGGCCAAACAGGATATCTGCGGTGAGCAGTTTCGGCCCCGGCCCGGGGCCAAGAACAGATGGTCACCGCAGTTTCGGCCCCGGCCCGAGGCCAAGAACAGATGGTCCCCAGATATGGCCCAACCCTCAGCAGTTTCTTAAGACCCATCAGATGTTTCCAGGCTCCCCCAAGGACCTGAAATGACCCTGCGCCTTATTTGAATTAACCAATCAGCCTGCTTCTCGCTTCTGTTCGCGCGCTTCTGCTTCCCGAGCTCTATAAAAGAGCTCACAACCCCTCACTCGGCGCGCCAGTCCTCCGATTGACTGAG…	ATGGGTGGAGGGGCTGGGGAAAGGCTGTTTACTTCCTCCTGTCTAGTCGGTTTGGTCCCTTTAGGGCTCCGGATATCTTTGGTGACTTGTCCACTCCAGTGTGGCATCATGTGGCAGCTGCTCCTCCCAACTGCTCTGCTACTTCTAGGTAAGTCAGGGTCTCCCTGGTTGAGGGAGAAGTTTGAGATGCCTTGGGTTCAGCAGAGACCCCTTTTCAGGCTACGAATGAGACTCCCACGAAGGGATGGGACCCCTCACCACATCTATAGCTGTGGATTGAGCTCCTAGGACAAGCCAAGATGGGGCTAG	GAAATGAAGGAAGCCCTCAGAGAATGCTCCTCCCACCTTGAATCTCATCCCCAGGGTCTCACTGTCCCATTCTTGGTGCTGGGTGGATCCAAATCCAGGAGATGGGGCAAGCATCCTGGGATGGCTGAGGGCACACTCTGGCAGATTCTGTGTGTGTCCTCAGATGCTCAGCCACAGACCTTTGAGGGAGTAAAGGGGGCAGACCCACCCACCTTGCCTCCAGGCTCTTTAATTCCTGGTCCTGTTCTATGGTGGGGCTCCCTTGCCAGACTTCAGACTGAGAAGTCAGATGAAGTTTCAAGAAAAGGAAATTGGTGGGTGACAGAGGTAACGCCATTTTGCAAGGCATGGAAAAATACCAAACCAAGAATAGAGAAGTTCAGATCAAGGGCGGGTACA…
CD226	AGAAGAGCCAAAAGTAAAGT	SFFV promoter	GAGTTAGGCACAGAGAATGCATGCAGCACATGTTTGTTGAATGAATGACTCCTTGTAGAAAATGAAAGCCCGAAAATAAGCCGACTGGTTCCCCGAGAGAGAAGAAACTCAAATCTGCCCATCCTCATAAAGGAGCAAACCTGTCTTTTAAGCTAAGGCCTTTTTCCTGTGTTCATACTTCAGAAAAAGAAGACACGACTGATAACATCTGAGAGGAAGGAAACTGCATTGTGCTGGGGATCTGCATGTCACATTATAAAAAGCAATTTTTTTTTTTAATAGAACCAGCCTTTCAAACAGTTTCCAGAG	GTAACGCCATTTTGCAAGGCATGGAAAAATACCAAACCAAGAATAGAGAAGTTCAGATCAAGGGCGGGTACATGAAAATAGCTAACGTTGGGCCAAACAGGATATCTGCGGTGAGCAGTTTCGGCCCCGGCCCGGGGCCAAGAACAGATGGTCACCGCAGTTTCGGCCCCGGCCCGAGGCCAAGAACAGATGGTCCCCAGATATGGCCCAACCCTCAGCAGTTTCTTAAGACCCATCAGATGTTTCCAGGCTCCCCCAAGGACCTGAAATGACCCTGCGCCTTATTTGAATTAACCAATCAGCCTGCTTCTCGCTTCTGTTCGCGCGCTTCTGCTTCCCGAGCTCTATAAAAGAGCTCACAACCCCTCACTCGGCGCGCCAGTCCTCCGATTGACTGAG…	ATGGATTATCCTACCCTGTTGCTGGCCTTGCTTCATGTATACAGAGGTAAAGATGATCTTTATATTTTCATTTAAAAGTTTTGCTCCTGTTTTTGTTTGTACAGTGTGGCATATTCAGAATTTACAGTGCTCTTTAGTTGGCTAGGATAATTTCTCACTTGTTCAGAAAAACTAAAAGTTACATTTTCCAATTATCAGCAGGACGCCTTTTTAGACAAAGGCAGAAACTGTCAGCCTTTACTGTGATCTCAATGCACTAGGTCTTCAAAAGCTTAAGATATTGATTTGGTGTTTCCATCATCAAGGCTAAC	GAGTTAGGCACAGAGAATGCATGCAGCACATGTTTGTTGAATGAATGACTCCTTGTAGAAAATGAAAGCCCGAAAATAAGCCGACTGGTTCCCCGAGAGAGAAGAAACTCAAATCTGCCCATCCTCATAAAGGAGCAAACCTGTCTTTTAAGCTAAGGCCTTTTTCCTGTGTTCATACTTCAGAAAAAGAAGACACGACTGATAACATCTGAGAGGAAGGAAACTGCATTGTGCTGGGGATCTGCATGTCACATTATAAAAAGCAATTTTTTTTTTTAATAGAACCAGCCTTTCAAACAGTTTCCAGAGGTAACGCCATTTTGCAAGGCATGGAAAAATACCAAACCAAGAATAGAGAAGTTCAGATCAAGGGCGGGTACATGAAAATAGCTAACGTTG…
